# Supplementary material for: Modeling Longitudinal Relationships Between CKD-MBD Biomarker Trajectories with Interpretable Machine Learning in a Large Prospective CKD Cohort
Source: J Clin Med. 2026 May 11;15(10):3690. doi: 10.3390/jcm15103690 (PMC13207337; doi:10.3390/jcm15103690)
Supplement: Supplementary file 1 [file jcm-15-03690-s001.zip]

Archive with 1 entries (1 files):
- jcm-4241602-supplementary.pdf
